# Supplementary material for: Incomplete Concordance Between Nominal Eosinophilic Labels and Molecular Burden in Chronic Rhinosinusitis with Nasal Polyps
Source: Biomedicines. 2026 May 25;14(6):1189. doi: 10.3390/biomedicines14061189 (PMC13296064; doi:10.3390/biomedicines14061189)
Supplement: Supplementary file 1 [file biomedicines-14-01189-s001.zip]

Archive with 1 entries (1 files):
- biomedicines-4283698-supplementary.pdf
